# Supplementary material for: Construction of Chitin-Based Composite Hydrogel via AlCl3/ZnCl2/H2O Ternary Molten Salt System and Its Flexible Sensing Performance
Source: Gels. 2025 Jun 27;11(7):501. doi: 10.3390/gels11070501 (PMC12294603; doi:10.3390/gels11070501)
Supplement: Supplementary file 1 [file gels-11-00501-s001.zip]

Archive with 1 entries (1 files):
- gels-3660162-supplementary.pdf
